# Supplementary material for: Contextual conditions define maximum energy-use threshold in low-carbon controlled environment agriculture for agri-food transformation
Source: Nat Commun. 2026 Feb 2;17:880. doi: 10.1038/s41467-026-68631-w (PMC12865188; doi:10.1038/s41467-026-68631-w)
Supplement: Supplementary file 3 — Supplementary Data 1 [file 41467_2026_68631_MOESM3_ESM.xlsx]

## Sheet: Lettuce_Full Data
Importing Country	Maximum Energy Use-Productivity Metric (kWh/ kg)
ETH	16.9983
PRY	16.872
COG	9.82173
URY	7.02799
CAN	6.37094
COD	6.25857
KGZ	5.47898
NOR	4.84221
SWE	4.54757
CHE	4.28846
CMR	3.77941
CRI	2.94598
PER	2.88375
FRA	2.49105
ISL	2.39094
BRA	2.3666
NZL	2.10206
USA	1.76778
ZMB	1.71836
KEN	1.59136
ARM	1.5876
BOL	1.48637
NPL	1.44714
AGO	1.20916
MEX	1.13662
TWN	1.13212
GEO	0.927801
PAN	0.849877
RUS	0.844408
AZE	0.830936
VEN	0.767831
GAB	0.748909
JPN	0.733587
VNM	0.704831
CHL	0.686983
PAK	0.66896
AUT	0.659765
ESP	0.636814
KAZ	0.634203
DNK	0.597924
FIN	0.586084
MMR	0.576335
TTO	0.575267
HUN	0.545368
NGA	0.514988
KOR	0.511325
GBR	0.49171
BEL	0.471446
SVK	0.466247
TGO	0.461385
CIV	0.433257
NER	0.433104
ARE	0.421574
BGD	0.41622
BGR	0.406419
ALB	0.40359
DEU	0.402951
MNG	0.396886
BEN	0.391447
DOM	0.389141
THA	0.385698
JOR	0.380117
JAM	0.378542
KHM	0.377525
OMN	0.371998
BHR	0.36887
QAT	0.367355
BLR	0.365411
GHA	0.363237
TUR	0.351666
CHN	0.350418
ROU	0.345521
DZA	0.332383
AUS	0.325338
ZWE	0.323778
ITA	0.322051
IRN	0.321202
CZE	0.310765
KWT	0.305585
LKA	0.30542
HKG	0.301153
UKR	0.296243
PRT	0.293191
TZA	0.291534
ZAF	0.291377
NLD	0.289363
PHL	0.28689
MDA	0.273792
GTM	0.255538
LUX	0.246292
HRV	0.24438
IND	0.238044
EGY	0.231953
IDN	0.23142
ISR	0.230965
MUS	0.22682
IRL	0.22557
NIC	0.222169
POL	0.217124
SAU	0.215793
LVA	0.206147
MOZ	0.205918
HND	0.19941
LTU	0.197455
MYS	0.178761
MLT	0.175677
MKD	0.174756
GRC	0.172591
SEN	0.169766
SVN	0.169656
BWA	0.169534
SRB	0.166304
SGP	0.159899
CUB	0.146418
YEM	0.142187
CYP	0.140275
BRN	0.134464
SYR	0.126716
MAR	0.126567
BIH	0.114209
EST	0.100628
SLV	0.0966647
MNE	0.0959596
LBY	0.0622122
LBN	0.0607723
TUN	0.0215944

## Sheet: Tomato_Full Data
Importing Country	Maximum Energy Use-Productivity Metric (kWh/ kg)
PRY	19.175
ETH	13.907
COG	9.83045
COD	9.25229
URY	6.81282
CAN	4.77452
CHE	4.19062
CMR	3.79013
SWE	3.52297
NOR	3.28988
TJK	3.14063
BRA	2.3666
KGZ	2.17867
FRA	2.16418
CRI	1.9626
ISL	1.85041
ZMB	1.71607
USA	1.70965
NZL	1.64276
NPL	1.44714
RUS	1.29678
AGO	1.20331
BOL	1.18078
MEX	1.13662
ARG	1.01992
KEN	0.957614
ARM	0.911547
TWN	0.885247
COL	0.841226
GEO	0.802361
AUT	0.712594
VNM	0.703615
PAK	0.669024
PAN	0.655294
CHN	0.626787
JPN	0.604505
BEL	0.581925
MMR	0.576763
TTO	0.576032
MNG	0.530757
ALB	0.517048
KAZ	0.502064
ESP	0.496387
SVK	0.496351
KOR	0.493266
NGA	0.492132
DNK	0.483926
HUN	0.466075
BGD	0.465051
FIN	0.459961
TUR	0.449578
AZE	0.433616
CHL	0.433057
PHL	0.412323
VEN	0.403108
OMN	0.388061
ARE	0.384334
THA	0.380934
JAM	0.376653
IRN	0.359022
QAT	0.350883
BLR	0.348719
HRV	0.341207
LKA	0.337623
ZWE	0.330666
JOR	0.328143
ROU	0.325582
BHR	0.3239
IND	0.318982
DOM	0.315146
ITA	0.310075
DEU	0.307935
CIV	0.306994
GBR	0.305863
PRT	0.298126
NLD	0.287257
CZE	0.28586
HKG	0.274495
LUX	0.273522
AUS	0.264018
SVN	0.256043
GHA	0.254514
BGR	0.254024
TZA	0.253794
EGY	0.251335
TGO	0.250347
LVA	0.248317
KWT	0.23765
GTM	0.228649
DZA	0.227975
NIC	0.225648
MOZ	0.218535
MDA	0.210996
NER	0.208681
POL	0.205944
LTU	0.20195
HND	0.201867
SAU	0.19439
IDN	0.192615
IRL	0.191641
YEM	0.190146
GAB	0.18638
ZAF	0.179681
MUS	0.179492
SLV	0.175888
GRC	0.174415
SEN	0.170146
UKR	0.170096
BWA	0.169521
BEN	0.161034
MAR	0.15304
KHM	0.146663
ISR	0.146524
CUB	0.143546
MYS	0.135739
SYR	0.134824
EST	0.120331
BIH	0.115967
MKD	0.103762
MLT	0.0989528
SRB	0.096433
MNE	0.0792554
BRN	0.0745303
CYP	0.0618326
SGP	0.0605737
TUN	0.060083
LBN	0.0468684
LBY	0.0419478

## Sheet: Strawberry_Full Data
Importing Country	Maximum Energy Use-Productivity Metric (kWh/ kg)
ETH	141.377
COG	139.939
COD	129.555
CMR	51.2514
CRI	49.4146
PRY	49.3384
ISL	40.9449
NOR	34.2701
SWE	33.4714
BRA	28.7242
CHE	20.9531
CHL	19.5582
MMR	19.526
SGP	15.3854
PER	15.3528
NZL	14.5311
JPN	14.384
COL	13.4901
KOR	13.4664
IRN	12.8805
KEN	12.104
AGO	11.7427
TWN	11.5147
BOL	11.1455
GAB	10.2344
TGO	10.2104
CHN	10.1671
KHM	9.86996
FRA	9.53309
QAT	9.00663
THA	8.72389
ARE	8.47689
LKA	8.35508
BRN	8.30887
AUS	8.18
ZMB	7.95542
HKG	7.82765
MYS	7.76968
GHA	7.40475
FIN	6.49133
CIV	6.43784
KWT	6.13071
BHR	6.06644
BEN	5.79269
PAN	5.74436
TZA	5.61809
CUB	5.52045
IDN	5.28782
USA	5.16196
NGA	4.89615
GEO	4.52944
GBR	4.40809
GTM	4.36868
DNK	4.32749
TTO	4.22552
CAN	4.22239
SEN	4.20197
MUS	4.06826
EGY	3.94694
BGD	3.76954
MEX	3.62678
ZAF	3.45855
KGZ	3.4412
BEL	3.43896
SAU	3.3347
PHL	3.28591
VNM	3.25159
AUT	3.17225
ALB	3.13642
ISR	3.12854
DEU	3.10116
IRL	2.93995
ESP	2.88049
ARM	2.86026
ITA	2.84897
OMN	2.81444
HUN	2.76617
NER	2.59773
EST	2.51247
LVA	2.48096
LTU	2.43366
GRC	2.40341
TUN	2.37189
UKR	2.35557
TUR	2.27914
RUS	2.16569
DOM	2.16272
ARG	2.11819
JAM	2.01627
MLT	2.01329
NPL	1.94194
BLR	1.8787
SVK	1.86921
AZE	1.85787
HRV	1.84031
SVN	1.76723
CYP	1.69697
KAZ	1.6736
ROU	1.62164
IND	1.59323
YEM	1.57582
CZE	1.55914
NLD	1.5097
POL	1.48455
PRT	1.46434
LBY	1.44734
MNG	1.37345
MDA	1.22523
ZWE	0.999821
DZA	0.991978
BGR	0.899684
MOZ	0.78057
LUX	0.747461
JOR	0.746138
SRB	0.708813
MAR	0.624256
BIH	0.62086
NIC	0.592905
SYR	0.589216
HND	0.563094
PAK	0.482015
SLV	0.408174
MKD	0.315162
MNE	0.295318
BWA	0.226942
LBN	0.185383

## Sheet: Wheat_Full Data
Importing Country	Maximum Energy Use-Productivity Metric (kWh/ kg)
PRY	15.9145
ETH	9.79777
COG	8.62999
URY	7.62654
COD	7.30344
CAN	6.05102
CRI	5.42829
ARM	5.11918
CHE	4.9739
SWE	3.26065
CMR	3.19315
NOR	3.00899
TJK	2.86529
USA	2.8174
RUS	2.40738
BRA	2.29715
ECU	2.25694
FRA	2.14896
AZE	2.1328
ZMB	1.79341
KAZ	1.79068
SLV	1.69507
KGZ	1.683
GEO	1.64447
PER	1.6381
COL	1.56935
ALB	1.56585
MNG	1.50635
NZL	1.41713
BOL	1.40148
KEN	1.3638
NPL	1.35777
AGO	1.33426
GTM	1.22846
MEX	1.16047
JPN	1.10115
ARG	0.994772
PAN	0.990453
MMR	0.960328
BGD	0.948332
TWN	0.904119
ISL	0.859077
HKG	0.81351
SGP	0.807192
VNM	0.756062
CHN	0.734597
KOR	0.70777
BEL	0.67157
ESP	0.668932
NGA	0.637935
CHL	0.607015
NIC	0.597133
IRN	0.571197
PAK	0.567663
HND	0.56705
LKA	0.552316
FIN	0.541436
PHL	0.532861
TTO	0.526035
VEN	0.517219
OMN	0.511207
THA	0.51056
GAB	0.502638
ARE	0.483975
BLR	0.477514
TUR	0.435093
GBR	0.421415
TGO	0.417444
MOZ	0.414313
GHA	0.409824
ZWE	0.404823
MYS	0.40135
LUX	0.372316
ITA	0.37134
JAM	0.369969
QAT	0.36944
CIV	0.354002
DEU	0.35209
DNK	0.341494
NER	0.339616
TZA	0.337282
BEN	0.335585
BHR	0.318657
PRT	0.316121
DOM	0.304827
MLT	0.295401
BGR	0.294212
IDN	0.291306
ZAF	0.278614
HRV	0.276671
YEM	0.275398
ROU	0.267864
DZA	0.256824
SAU	0.25603
KHM	0.254444
IND	0.25245
EGY	0.251425
KWT	0.248663
SVN	0.248065
AUT	0.245257
JOR	0.244804
NLD	0.241411
BRN	0.240426
AUS	0.232391
UKR	0.22318
MUS	0.197048
SVK	0.192386
POL	0.186154
ISR	0.182728
BWA	0.182294
SEN	0.180509
MAR	0.178926
CZE	0.169985
MDA	0.169469
GRC	0.162883
LBN	0.138116
CUB	0.135855
LTU	0.131202
TUN	0.128574
SYR	0.120752
HUN	0.118174
BIH	0.116072
LBY	0.112644
IRL	0.112397
CYP	0.100047
SRB	0.0937516
MNE	0.0911911
LVA	0.0861468
MKD	0.0672723
EST	0.0442162

## Sheet: Soybean_Full Data
Importing Country	Maximum Energy Use-Productivity Metric (kWh/ kg)
PRY	17.6143
ETH	12.505
URY	7.67563
COD	7.41653
COG	7.37215
NOR	7.19165
CRI	6.88218
CAN	6.09603
SWE	5.44137
CHE	4.87576
NZL	4.44889
FRA	4.31499
ISL	3.72512
TJK	2.87984
CMR	2.33194
NPL	2.32593
KGZ	2.18509
USA	2.08119
PER	2.03617
BRA	1.95136
COL	1.91719
KAZ	1.7625
ECU	1.63096
MMR	1.49851
MNG	1.45307
BOL	1.40095
SGP	1.35867
ESP	1.35068
GTM	1.26887
AGO	1.21488
ARM	1.19892
JPN	1.17602
VNM	1.12257
ARG	1.11791
MEX	1.08782
KEN	1.05774
PAN	0.989516
BEL	0.988752
SLV	0.971145
GBR	0.95031
BGD	0.934365
PAK	0.934107
KOR	0.867351
NGA	0.855306
BRN	0.811694
TWN	0.810888
FIN	0.808237
PHL	0.798845
KHM	0.783459
HKG	0.78164
PRT	0.768205
ZMB	0.750566
CHN	0.734462
MYS	0.694521
RUS	0.676872
VEN	0.6768
NLD	0.66592
AZE	0.657324
DEU	0.645051
IRN	0.641506
NIC	0.640399
ITA	0.629837
JOR	0.624508
DNK	0.623544
IDN	0.623457
CHL	0.612323
THA	0.57973
ROU	0.565005
ALB	0.521369
TTO	0.521331
TUR	0.483891
EGY	0.480521
ARE	0.474107
TUN	0.452425
SAU	0.423379
AUS	0.419868
ISR	0.419109
DZA	0.406206
MAR	0.40288
BHR	0.385231
GEO	0.380439
DOM	0.374107
MOZ	0.358224
TZA	0.352702
IRL	0.34804
CIV	0.333396
LUX	0.331031
OMN	0.328954
UKR	0.3234
ZAF	0.310252
MUS	0.304662
NER	0.30393
CUB	0.288901
AUT	0.287443
GRC	0.276161
LBN	0.274835
LKA	0.273205
JAM	0.271805
QAT	0.269061
GHA	0.267951
HND	0.24097
HUN	0.234066
IND	0.230958
GAB	0.22797
CZE	0.218559
BLR	0.21649
KWT	0.215093
HRV	0.214899
SVN	0.211989
BGR	0.211954
LTU	0.202191
SEN	0.195947
YEM	0.19341
BWA	0.185674
ZWE	0.184405
TGO	0.176994
MDA	0.149554
POL	0.134264
SYR	0.120791
BEN	0.114119
SVK	0.110121
MLT	0.104706
SRB	0.096289
MNE	0.0907925
BIH	0.0857108
CYP	0.0749605
LVA	0.0663497
MKD	0.0599991
EST	0.0505357
LBY	0.041974

## Sheet: References for Figure 4
Crop	Location	Type	Metric	MET	Index	Reference in Fig. 4 and MS
Lettuce	CAN	IF	19.1604	2.008	8.54205	36	Eaves, J. & Eaves, S. Comparing the Profitability of a Greenhouse to a Vertical Farm in Quebec. Canadian Journal of Agricultural Economics/Revue canadienne d’agroeconomie 66, 43–54 (2018).
Lettuce	CAN	GH-SC	2.82701	2.008	0.407875	36	Eaves, J. & Eaves, S. Comparing the Profitability of a Greenhouse to a Vertical Farm in Quebec. Canadian Journal of Agricultural Economics/Revue canadienne d’agroeconomie 66, 43–54 (2018).
Lettuce	USA	GH-SC	12.1429	1.31156	8.2583	37	Zhang, Y. & Kacira, M. Comparison of energy use efficiency of greenhouse and indoor plant factory system. Eur J Hortic Sci 85, 310–320 (2020).
Lettuce	USA	GH-SC	10.101	1.31156	6.7015	37	Zhang, Y. & Kacira, M. Comparison of energy use efficiency of greenhouse and indoor plant factory system. Eur J Hortic Sci 85, 310–320 (2020).
Lettuce	USA	GH-SC	4.48343	1.31156	2.41838	37	Zhang, Y. & Kacira, M. Comparison of energy use efficiency of greenhouse and indoor plant factory system. Eur J Hortic Sci 85, 310–320 (2020).
Lettuce	USA	GH-SC	3.42857	1.31156	1.61411	37	Zhang, Y. & Kacira, M. Comparison of energy use efficiency of greenhouse and indoor plant factory system. Eur J Hortic Sci 85, 310–320 (2020).
Lettuce	UAE	GH-SC	3.63757	0.4135	7.79702	37	Zhang, Y. & Kacira, M. Comparison of energy use efficiency of greenhouse and indoor plant factory system. Eur J Hortic Sci 85, 310–320 (2020).
Lettuce	SAU	GH-SC	3.46476	0.284444	11.1808	37	Zhang, Y. & Kacira, M. Comparison of energy use efficiency of greenhouse and indoor plant factory system. Eur J Hortic Sci 85, 310–320 (2020).
Lettuce	USA	IF	7.41758	1.31156	4.65552	37	Zhang, Y. & Kacira, M. Comparison of energy use efficiency of greenhouse and indoor plant factory system. Eur J Hortic Sci 85, 310–320 (2020).
Lettuce	USA	IF	7.14286	1.31156	4.44606	37	Zhang, Y. & Kacira, M. Comparison of energy use efficiency of greenhouse and indoor plant factory system. Eur J Hortic Sci 85, 310–320 (2020).
Lettuce	USA	IF	8.01282	1.31156	5.10936	37	Zhang, Y. & Kacira, M. Comparison of energy use efficiency of greenhouse and indoor plant factory system. Eur J Hortic Sci 85, 310–320 (2020).
Lettuce	USA	IF	7.7381	1.31156	4.8999	37	Zhang, Y. & Kacira, M. Comparison of energy use efficiency of greenhouse and indoor plant factory system. Eur J Hortic Sci 85, 310–320 (2020).
Lettuce	UAE	IF	7.7381	1.31156	4.8999	37	Zhang, Y. & Kacira, M. Comparison of energy use efficiency of greenhouse and indoor plant factory system. Eur J Hortic Sci 85, 310–320 (2020).
Lettuce	SAU	IF	7.7381	0.284444	26.2043	37	Zhang, Y. & Kacira, M. Comparison of energy use efficiency of greenhouse and indoor plant factory system. Eur J Hortic Sci 85, 310–320 (2020).
Lettuce	USA	IF	9.1	1.31156	5.93828	38	Eaton, M., Shelford, T., Cole, M. & Mattson, N. Modeling resource consumption and carbon emissions associated with lettuce production in plant factories. J Clean Prod 384, 135569 (2023).
Lettuce	JAP	IF	20	0.673906	28.6777	39	Kikuchi, Y., Kanematsu, Y., Yoshikawa, N., Okubo, T. & Takagaki, M. Environmental and resource use analysis of plant factories with energy technology options: A case study in Japan. J Clean Prod 186, 703–717 (2018).
Lettuce	SGP	GH-SC	0.02088	0.550592	-0.962077	40	Song, S. et al. Comparison of vegetable production, resource-use efficiency and environmental performance of high-technology and conventional farming systems for urban agriculture in the tropical city of Singapore. Science of The Total Environment 807, 150621 (2022).
Lettuce	SGP	IF	11.4806	0.550592	19.8513	40	Song, S. et al. Comparison of vegetable production, resource-use efficiency and environmental performance of high-technology and conventional farming systems for urban agriculture in the tropical city of Singapore. Science of The Total Environment 807, 150621 (2022).
Tomato	CAN	GH-SC	0.278	1.9898	-0.860287	41	Dias, G. M. et al. Life cycle perspectives on the sustainability of Ontario greenhouse tomato production: Benchmarking and improvement opportunities. J Clean Prod 140, 831–839 (2017).
Tomato	USA	GH-SC	3.20534	1.26094	1.54202	42	Maureira, F., Rajagopalan, K. & Stöckle, C. O. Evaluating tomato production in open-field and high-tech greenhouse systems. J Clean Prod 337, 130459 (2022).
Tomato	JAP	GH-SC	0.490685	0.878303	-0.441326	42	Maureira, F., Rajagopalan, K. & Stöckle, C. O. Evaluating tomato production in open-field and high-tech greenhouse systems. J Clean Prod 337, 130459 (2022).
Tomato	ESP	IF	25	0.696349	34.9015	32	Kobayashi, Y., Kotilainen, T., Carmona-García, G., Leip, A. & Tuomisto, H. L. Vertical farming: A trade-off between land area need for crops and for renewable energy production. J Clean Prod 379, 134507 (2022).
Tomato	SWE	IF	25	4.35203	4.74445	32	Kobayashi, Y., Kotilainen, T., Carmona-García, G., Leip, A. & Tuomisto, H. L. Vertical farming: A trade-off between land area need for crops and for renewable energy production. J Clean Prod 379, 134507 (2022).
Tomato	SAU	GH-C	8	0.276453	27.938	43	Tsafaras, I. et al. Quantifying the trade-off between water and electricity for tomato production in arid environments. Agric Water Manag 271, 107819 (2022).
Tomato	ESP	GH-SC	1.78	0.696349	1.55619	44	Peña, A., Rovira-Val, M. R. & Mendoza, J. M. F. Life cycle cost analysis of tomato production in innovative urban agriculture systems. J Clean Prod 367, 133037 (2022).
Strawberry	IRN	GH-SC	3.402	12.8805	-0.73588	45	zarini, R., Tabatabaekoloor, R. & Akram. Input-Output Energy and Economic Analysis of Strawberry Production in Iran. American Journal of Engineering Research 2, 173–177 (2013).
Strawberry	IRN	GH-SC	1.633	12.8805	-0.87322	46	Salami, P., Ahmadi, H. & Keyhani, A. Energy use and economic analysis of strawberry production in Sanandaj zone of Iran. Biotechnologie, Agronomie, Société et Environnement 14, 653–658 (2010).
Strawberry	IRN	GH-SC	0.925	12.8805	-0.928186	47	Hosseini-Fashami, F., Motevali, A., Nabavi-Pelesaraei, A., Hashemi, S. J. & Chau, K. Energy-Life cycle assessment on applying solar technologies for greenhouse strawberry production. Renewable and Sustainable Energy Reviews 116, 109411 (2019).
Strawberry	IRN	GH-SC	5.664	12.8805	-0.560267	48	Khoshnevisan, B., Shariati, H. M., Rafiee, S. & Mousazadeh, H. Comparison of energy consumption and GHG emissions of open field and greenhouse strawberry production. Renewable and Sustainable Energy Reviews 29, 316–324 (2014).
Wheat	USA	IF	393.3	2.8174	138.597	33	Asseng, S. et al. Wheat yield potential in controlled-environment vertical farms. Proc Natl Acad Sci U S A 117, 19131–19135 (2020).
Wheat	ESP	IF	671	0.668932	1002.09	32	Kobayashi, Y., Kotilainen, T., Carmona-García, G., Leip, A. & Tuomisto, H. L. Vertical farming: A trade-off between land area need for crops and for renewable energy production. J Clean Prod 379, 134507 (2022).
Wheat	SWE	IF	671	3.26065	204.787	32	Kobayashi, Y., Kotilainen, T., Carmona-García, G., Leip, A. & Tuomisto, H. L. Vertical farming: A trade-off between land area need for crops and for renewable energy production. J Clean Prod 379, 134507 (2022).
Soybean	NLD	IF	486.5	0.66592	579.178	34	Righini, I. et al. Protein plant factories: production and resource use efficiency of soybean proteins in vertical farming. J Sci Food Agric 104, 6252–6261 (2024).
Soybean	NLD	IF	576	0.66592	698.627	34	Righini, I. et al. Protein plant factories: production and resource use efficiency of soybean proteins in vertical farming. J Sci Food Agric 104, 6252–6261 (2024).

## Sheet: Extracted Data for Fig 5c Swarm
Country	REMIND SSP2 BASE 2050 EF_Import Only Emission_Energy Intensity (kWh/kg)	REMIND SSP2 NDC 2050 EF_Import Only Emission_Energy Intensity (kWh/kg)	REMIND SSP2 PkBudg500 2050 EF_Import Only Emission_Energy Intensity (kWh/kg)	REMIND SSP5 NDC 2050 EF_Import Only Emission_Energy Intensity (kWh/kg)	REMIND SSP5 PkBudg500 2050 EF_Import Only Emission_Energy Intensity (kWh/kg)	REMIND SSP1 NDC 2050 EF_Import Only Emission_Energy Intensity (kWh/kg)	REMIND SSP1 PkBudg500 2050 EF_Import Only Emission_Energy Intensity (kWh/kg)	IMAGE SSP2 BASE 2050 EF_Import Only Emission_Energy Intensity (kWh/kg)	IMAGE SSP2 RCP19 2050 EF_Import Only Emission_Energy Intensity (kWh/kg)	IMAGE SSP2 RCP26 2050 EF_Import Only Emission_Energy Intensity (kWh/kg)	IMAGE SSP1 NDC 2050 EF_Import Only Emission_Energy Intensity (kWh/kg)	Current Grid
CHL	7.86599	19.0545	28.8559	18.4589	26.641	21.9137	29.523	1.07473	14.1454	19.1859	3.77518	0.686983
TWN	3.7229	38.5	62.8036	16.0526	54.4855	16.6028	53.9697	1.34678	24.8609	12.9728	1.7325	1.13212
CRI	3.50104	8.48088	12.8434	8.21581	11.8575	9.7535	13.1403	0.268818	3.6141	1.52146	0.378076	2.94598
ISL	1.1497	10.3092	10.9132	4.90532	9.82718	5.22343	11.0794	0.28414	3.59233	2.34989	0.705899	2.39094
ISR	0.618388	2.91197	11.1846	1.61905	10.9667	1.27859	10.7808	0.369909	4.65906	1.71787	0.913095	0.230965
JPN	1.56646	19.0904	37.213	8.02399	32.758	2.79272	27.2577	1.41654	25.4053	14.8011	2.09401	0.733587
NLD	2.90199	6.52203	10.2027	8.37879	9.95702	6.6051	9.66534	0.295112	3.73104	2.44063	0.733155	0.289363
PAN	6.79247	16.454	24.9178	15.9397	23.0052	18.923	25.4938	0.521542	7.01181	2.95183	0.733516	0.849877
SGP	0.559941	2.95901	5.56522	1.90944	5.2366	2.84441	5.25356	0.12857	1.64646	0.732655	0.146437	0.159899
ZAF	3.04	19.1177	20.6201	12.0289	18.8584	13.8809	19.736	0.323471	9.36175	6.16538	0.48481	0.291377
ESP	3.62664	8.15062	12.7504	10.471	12.4434	8.25444	12.0788	0.368803	4.66271	3.05007	0.916229	0.636814
SWE	4.11497	9.24812	14.4673	11.881	14.1189	9.36592	13.7053	0.418463	5.29055	3.46077	1.0396	4.54757
TZA	2.14625	13.4972	14.5579	8.49247	13.3141	9.79998	13.9336	0.471034	2.80095	1.64596	0.72008	0.291534
USA	12.003	63.6633	66.7074	57.7266	64.7552	42.0466	59.4359	2.1099	25.5736	8.61036	4.91844	1.76778
